# Supplementary material for: Diffusion Behavior of Polyethylene Furanoate (PEF) and Tritan as Sustainable Polyester Packaging Materials
Source: Polymers (Basel). 2025 Oct 2;17(19):2674. doi: 10.3390/polym17192674 (PMC12526604; doi:10.3390/polym17192674)
Supplement: Supplementary file 1 [file polymers-17-02674-s001.zip]

Archive with 1 entries (1 files):
- polymers-3861509-supplementary.pdf
